# Supplementary material for: Universal Properties and Specificities of the β2-Adrenergic Receptor-Gs Protein Complex Activation Mechanism Revealed by All-Atom Molecular Dynamics Simulations
Source: Int J Mol Sci. 2021 Sep 27;22(19):10423. doi: 10.3390/ijms221910423 (PMC8508748; doi:10.3390/ijms221910423)
Supplement: Supplementary file 1 [file ijms-22-10423-s001.zip]

Archive with 1 entries (1 files):
- ijms-1380727-supplementary.pdf
